# Supplementary material for: Spiking Neurons Integrating Visual Stimuli Orientation and Direction Selectivity in a Robotic Context
Source: Front Neurorobot. 2018 Nov 20;12:75. doi: 10.3389/fnbot.2018.00075 (PMC6256284; doi:10.3389/fnbot.2018.00075)
Supplement: Table S1 — Neural network parameter values. [file Table_1.XLSX]

## Sheet: Sheet1
Neuron Name	Absolute Refractory Period (in cycles)	Exclusive Group	Exclusive Group Delay (in cycles)
Choose	50	0	0		* ExclusiveGroups prevent neurons of the same group to spike at the same time. Only one neuron is allowed to spike. The delay prevents all spikes for a certain amount of cycles. This acts as a Central Pattern Generator (CPG).
D-BCBL	40	0	0
D-BCBR	40	0	0
D-BLBC	40	0	0
D-BLML	40	0	0
D-BRBC	40	0	0
D-MLBL	40	0	0
D-MLUL	40	0	0
D-ULML	40	0	0
DecisionGoDown	50	1	50
DecisionGoLeft	50	1	50
DecisionGoRight	50	1	50
DecisionGoUp	50	1	50
ForceGoDown	100	3	20
ForceGoLeft	100	3	20
ForceGoRight	100	3	20
ForceGoUp	100	3	20
I-BCBL	60	2	80
I-BCBR	60	2	80
I-BLBC	60	2	80
I-BLML	60	2	80
I-BRBC	60	2	80
I-MLBL	60	2	80
I-MLUL	60	2	80
I-ULML	60	2	80
InhDecision	1	0	0
LEDGoDown	50	4	20
LEDGoLeft	50	4	20
LEDGoRight	50	4	20
LEDGoUp	50	4	20
O-BCBR	100	0	0
O-BLBC	100	0	0
O-BLML	100	0	60
O-MRBR	100	0	0
O-ULML	100	0	60
O-URMR	100	0	0
PredGoDown	110	5	50
PredGoLeft	110	5	50
PredGoRight	110	5	50
PredGoUp	110	5	50
BC	110	0	0
BL	110	0	0
BR	110	0	0
MC	110	0	0
ML	110	0	0
MR	110	0	0
UC	110	0	0
UL	110	0	0
UR	110	0	0
Reward	85	0	0
