# Supplementary material for: Spiking Neurons Integrating Visual Stimuli Orientation and Direction Selectivity in a Robotic Context
Source: Front Neurorobot. 2018 Nov 20;12:75. doi: 10.3389/fnbot.2018.00075 (PMC6256284; doi:10.3389/fnbot.2018.00075)
Supplement: Table S2 — Synaptic parameter values. [file Table_2.XLSX]

## Sheet: Sheet1
Synapse Name (pre to post neuron)	STDP	STDP Max Variation (in %)	STDP Max Global Variation (in %)	STDP Effect (in cycles)	Synapse Type	PSP Function (see below for details)	Connection Strength (in percent)	Min PSP Delay (in cycles)	Max PSP Delay (in cycles)	PSP Length Multiplicator
S-PredGoDown-ForceGoDown	FALSE	25	100	1000	Activator	Alpha,10,20.0,7.0	50	0	0	1
S-ForceGoRight-InhDecision	FALSE	25	100	1000	Activator	Alpha,10,20.0,7.0	100	0	0	1
S-I-BLBC-PredGoUp	TRUE	100	300	24000	Activator	Fixed,10,2	100	0	0	5
S-DecisionGoDown-PredGoDown	FALSE	25	100	1000	Activator	Fixed,10,3	100	0	0	4
S-Reward-LEDGoLeft-Green	FALSE	25	100	1000	Activator	Fixed,5,5	100	0	0	1
S-MR-O-URMR	FALSE	25	100	1000	Activator	Fixed,60,4	100	0	0	1
S-InhDecision-ForceGoUp	FALSE	25	100	1000	Inhibitor	Fixed,10,10	100	0	0	1
S-Reward-PredGoLeft	FALSE	25	100	1000	Activator	Fixed,10,3	100	0	0	1
S-ForceGoLeft-InhDecision	FALSE	25	100	1000	Activator	Alpha,10,20.0,7.0	100	0	0	1
S-I-BLBC-PredGoRight	TRUE	100	300	24000	Activator	Fixed,10,2	100	0	0	5
S-DecisionGoLeft-PredGoLeft	FALSE	25	100	1000	Activator	Fixed,10,3	100	0	0	4
S-Reward-LEDGoRight-Red	FALSE	25	100	1000	Activator	Fixed,5,5	100	0	0	1
S-UR-O-URMR	FALSE	25	100	1000	Activator	Fixed,60,4	100	0	0	1
S-BL-D-BLBC	FALSE	25	100	1000	Activator	Fixed,10,5	100	15	15	1
S-D-BLBC-Choose	FALSE	25	100	1000	Activator	Alpha,10,20.0,7.0	50	25	25	1
S-LEDGoUp-LEDGoUp-Yellow	FALSE	25	100	1000	Activator	Fixed,5,5	100	0	0	1
S-ForceGoDown-InhDecision	FALSE	25	100	1000	Activator	Alpha,10,20.0,7.0	100	0	0	1
S-I-BLBC-PredGoDown	TRUE	100	300	24000	Activator	Fixed,10,2	100	0	0	5
S-DecisionGoUp-PredGoUp	FALSE	25	100	1000	Activator	Fixed,10,3	100	0	0	4
S-Reward-LEDGoUp-Yellow	FALSE	25	100	1000	Activator	Fixed,5,5	100	0	0	1
S-MR-O-MRBR	FALSE	25	100	1000	Activator	Fixed,60,4	100	0	0	1
S-BR-D-BRBC	FALSE	25	100	1000	Activator	Fixed,10,5	100	15	15	1
S-D-BCBR-Choose	FALSE	25	100	1000	Activator	Alpha,10,20.0,7.0	50	25	25	1
S-Reward-PredGoDown	FALSE	25	100	1000	Activator	Fixed,10,3	100	0	0	1
S-LEDGoDown-LEDGoDown-Orange	FALSE	25	100	1000	Activator	Fixed,5,5	100	0	0	1
S-ForceGoUp-InhDecision	FALSE	25	100	1000	Activator	Alpha,10,20.0,7.0	100	0	0	1
S-I-BCBR-PredGoLeft	TRUE	100	300	24000	Activator	Fixed,10,2	100	0	0	5
S-DecisionGoRight-PredGoRight	FALSE	25	100	1000	Activator	Fixed,10,3	100	0	0	4
S-Reward-LEDGoDown-Orange	FALSE	25	100	1000	Activator	Fixed,5,5	100	0	0	1
S-BR-O-MRBR	FALSE	25	100	1000	Activator	Fixed,60,4	100	0	0	1
S-BC-D-BLBC	FALSE	25	100	1000	Activator	Fixed,10,5	100	0	0	1
S-PredGoLeft-ForceGoLeft	FALSE	25	100	1000	Activator	Alpha,10,20.0,7.0	50	0	0	1
S-D-BCBL-Choose	FALSE	25	100	1000	Activator	Alpha,10,20.0,7.0	50	25	25	1
S-DecisionGoLeft-LEDGoLeft	FALSE	25	100	1000	Activator	Alpha,10,20.0,7.0	50	0	0	1
S-Choose-DecisionGoUp	FALSE	25	100	1000	Activator	Fixed,15,10	100	0	0	1
S-I-BCBR-PredGoUp	TRUE	100	300	24000	Activator	Fixed,10,2	100	0	0	5
S-O-MRBR-I-BRBC	FALSE	25	100	1000	Activator	Fixed,50,6	100	0	0	1
S-DecisionGoRight-InhDecision	FALSE	25	100	1000	Activator	Alpha,10,20.0,7.0	100	0	0	1
S-BC-D-BCBR	FALSE	25	100	1000	Activator	Fixed,10,5	100	15	15	1
S-D-BRBC-Choose	FALSE	25	100	1000	Activator	Alpha,10,20.0,7.0	50	25	25	1
S-DecisionGoRight-LEDGoRight	FALSE	25	100	1000	Activator	Alpha,10,20.0,7.0	50	0	0	1
S-Choose-DecisionGoDown	FALSE	25	100	1000	Activator	Fixed,15,10	100	0	0	1
S-D-BLBC-I-BLBC	FALSE	25	100	1000	Activator	Fixed,11,8	100	0	0	1
S-I-BCBR-PredGoDown	TRUE	100	300	24000	Activator	Fixed,10,2	100	0	0	5
S-DecisionGoLeft-InhDecision	FALSE	25	100	1000	Activator	Alpha,10,20.0,7.0	100	0	0	1
S-BR-D-BCBR	FALSE	25	100	1000	Activator	Fixed,10,5	100	0	0	1
S-DecisionGoUp-LEDGoUp	FALSE	25	100	1000	Activator	Alpha,10,20.0,7.0	50	0	0	1
S-I-BCBL-PredGoLeft	TRUE	100	300	24000	Activator	Fixed,10,2	100	0	0	5
S-DecisionGoDown-InhDecision	FALSE	25	100	1000	Activator	Alpha,10,20.0,7.0	100	0	0	1
S-BC-D-BCBL	FALSE	25	100	1000	Activator	Fixed,10,5	100	15	15	1
S-DecisionGoDown-LEDGoDown	FALSE	25	100	1000	Activator	Alpha,10,20.0,7.0	50	0	0	1
S-I-BCBL-PredGoRight	TRUE	100	300	24000	Activator	Fixed,10,2	100	0	0	5
S-DecisionGoUp-InhDecision	FALSE	25	100	1000	Activator	Alpha,10,20.0,7.0	100	0	0	1
S-BL-D-BCBL	FALSE	25	100	1000	Activator	Fixed,10,5	100	0	0	1
S-I-BRBC-PredGoDown	TRUE	100	300	24000	Activator	Fixed,10,2	100	0	0	5
S-I-ULML-PredGoLeft	TRUE	100	300	24000	Activator	Fixed,10,2	100	0	0	5
S-I-BCBL-PredGoDown	TRUE	100	300	24000	Activator	Fixed,10,2	100	0	0	5
S-BC-D-BRBC	FALSE	25	100	1000	Activator	Fixed,10,5	100	0	0	1
S-I-MLBL-PredGoRight	TRUE	100	300	24000	Activator	Fixed,10,2	100	0	0	5
S-I-BRBC-PredGoUp	TRUE	100	300	24000	Activator	Fixed,10,2	100	0	0	5
S-I-MLUL-PredGoUp	TRUE	100	300	24000	Activator	Fixed,10,2	100	0	0	5
S-I-BRBC-PredGoRight	TRUE	100	300	24000	Activator	Fixed,10,2	100	0	0	5
S-I-BLML-PredGoDown	TRUE	100	300	24000	Activator	Fixed,10,2	100	0	0	5
S-D-MLBL-I-MLBL	FALSE	25	100	1000	Activator	Fixed,11,8	100	0	0	1
S-I-BRBC-PredGoLeft	TRUE	100	300	24000	Activator	Fixed,10,2	100	0	0	5
S-LEDGoLeft-LEDGoLeft-Green	FALSE	25	100	1000	Activator	Fixed,5,5	100	0	0	1
S-UL-D-ULML	FALSE	25	100	1000	Activator	Fixed,10,5	100	15	15	1
S-D-ULML-I-ULML	FALSE	25	100	1000	Activator	Fixed,11,8	100	0	0	1
S-I-ULML-PredGoRight	TRUE	100	300	24000	Activator	Fixed,10,2	100	0	0	5
S-LEDGoRight-LEDGoRight-Red	FALSE	25	100	1000	Activator	Fixed,5,5	100	0	0	1
S-ML-D-ULML	FALSE	25	100	1000	Activator	Fixed,10,5	100	0	0	1
S-D-MLUL-I-MLUL	FALSE	25	100	1000	Activator	Fixed,11,8	100	0	0	1
S-I-ULML-PredGoUp	TRUE	100	300	24000	Activator	Fixed,10,2	100	0	0	5
S-ML-D-MLBL	FALSE	25	100	1000	Activator	Fixed,10,5	100	15	15	1
S-D-BLML-I-BLML	FALSE	25	100	1000	Activator	Fixed,11,8	100	0	0	1
S-I-ULML-PredGoDown	TRUE	100	300	24000	Activator	Fixed,10,2	100	0	0	5
S-ForceGoLeft-LEDGoLeft	FALSE	25	100	1000	Activator	Alpha,10,20.0,7.0	50	0	0	1
S-ML-D-MLUL	FALSE	25	100	1000	Activator	Fixed,10,5	100	15	15	1
S-I-MLBL-PredGoLeft	TRUE	100	300	24000	Activator	Fixed,10,2	100	0	0	5
S-ForceGoRight-LEDGoRight	FALSE	25	100	1000	Activator	Alpha,10,20.0,7.0	50	0	0	1
S-BL-D-BLML	FALSE	25	100	1000	Activator	Fixed,10,5	100	15	15	1
S-ML-O-ULML	FALSE	25	100	1000	Activator	Fixed,60,4	100	0	0	1
S-I-MLBL-PredGoUp	TRUE	100	300	24000	Activator	Fixed,10,2	100	0	0	5
S-Choose-DecisionGoRight	FALSE	25	100	1000	Activator	Fixed,15,10	100	0	0	1
S-BL-D-MLBL	FALSE	25	100	1000	Activator	Fixed,10,5	100	0	0	1
S-UL-O-ULML	FALSE	25	100	1000	Activator	Fixed,60,4	100	0	0	1
S-I-MLBL-PredGoDown	TRUE	100	300	24000	Activator	Fixed,10,2	100	0	0	5
S-I-BLBC-PredGoLeft	TRUE	100	300	24000	Activator	Fixed,10,2	100	0	0	5
S-Choose-DecisionGoLeft	FALSE	25	100	1000	Activator	Fixed,15,10	100	0	0	1
S-UL-D-MLUL	FALSE	25	100	1000	Activator	Fixed,10,5	100	0	0	1
S-I-MLUL-PredGoLeft	TRUE	100	300	24000	Activator	Fixed,10,2	100	0	0	5
S-ML-D-BLML	FALSE	25	100	1000	Activator	Fixed,10,5	100	0	0	1
S-I-MLUL-PredGoRight	TRUE	100	300	24000	Activator	Fixed,10,2	100	0	0	5
S-D-ULML-Choose	FALSE	25	100	1000	Activator	Alpha,10,20.0,7.0	50	25	25	1
S-I-MLUL-PredGoDown	TRUE	100	300	24000	Activator	Fixed,10,2	100	0	0	5
S-D-MLBL-Choose	FALSE	25	100	1000	Activator	Alpha,10,20.0,7.0	50	25	25	1
S-I-BLML-PredGoLeft	TRUE	100	300	24000	Activator	Fixed,10,2	100	0	0	5
S-D-MLUL-Choose	FALSE	25	100	1000	Activator	Alpha,10,20.0,7.0	50	25	25	1
S-O-BLML-I-BLBC	FALSE	25	100	1000	Activator	Fixed,100,6	100	0	0	1
S-I-BLML-PredGoRight	TRUE	100	300	24000	Activator	Fixed,10,2	100	0	0	5
S-D-BLML-Choose	FALSE	25	100	1000	Activator	Alpha,10,20.0,7.0	50	25	25	1
S-I-BLML-PredGoUp	TRUE	100	300	24000	Activator	Fixed,10,2	100	0	0	5
S-BL-O-BLML	FALSE	25	100	1000	Activator	Fixed,60,4	100	0	0	1
S-ML-O-BLML	FALSE	25	100	1000	Activator	Fixed,60,4	100	0	0	1
S-I-BCBR-PredGoRight	TRUE	100	300	24000	Activator	Fixed,10,2	100	0	0	5
S-D-BCBR-I-BCBR	FALSE	25	100	1000	Activator	Fixed,11,8	100	0	0	1
S-I-BCBL-PredGoUp	TRUE	100	300	24000	Activator	Fixed,10,2	100	0	0	5
S-D-BCBL-I-BCBL	FALSE	25	100	1000	Activator	Fixed,11,8	100	0	0	1
S-PredGoRight-ForceGoRight	FALSE	25	100	1000	Activator	Alpha,10,20.0,7.0	50	0	0	1
S-D-BRBC-I-BRBC	FALSE	25	100	1000	Activator	Fixed,11,8	100	0	0	1
S-PredGoUp-ForceGoUp	FALSE	25	100	1000	Activator	Alpha,10,20.0,7.0	50	0	0	1
S-BL-O-BLBC	FALSE	25	100	1000	Activator	Fixed,60,4	100	0	0	1
S-Reward-PredGoRight	FALSE	25	100	1000	Activator	Fixed,10,3	100	0	0	1
S-BC-O-BLBC	FALSE	25	100	1000	Activator	Fixed,60,4	100	0	0	1
S-Reward-PredGoUp	FALSE	25	100	1000	Activator	Fixed,10,3	100	0	0	1
S-BC-O-BCBR	FALSE	25	100	1000	Activator	Fixed,60,4	100	0	0	1
S-BR-O-BCBR	FALSE	25	100	1000	Activator	Fixed,60,4	100	0	0	1
S-ForceGoDown-LEDGoDown	FALSE	25	100	1000	Activator	Alpha,10,20.0,7.0	100	0	0	1
S-ForceGoUp-LEDGoUp	FALSE	25	100	1000	Activator	Alpha,10,20.0,7.0	50	0	0	1
S-O-BLBC-I-BLML	FALSE	25	100	1000	Activator	Fixed,50,6	100	0	0	1
S-InhDecision-ForceGoRight	FALSE	25	100	1000	Inhibitor	Fixed,10,10	100	0	0	1
S-InhDecision-ForceGoLeft	FALSE	25	100	1000	Inhibitor	Fixed,10,10	100	0	0	1
S-InhDecision-ForceGoDown	FALSE	25	100	1000	Inhibitor	Fixed,10,10	100	0	0	1
S-InhDecision-DecisionGoRight	FALSE	25	100	1000	Inhibitor	Alpha,10,20.0,7.0	100	0	0	4
S-InhDecision-DecisionGoUp	FALSE	25	100	1000	Inhibitor	Alpha,10,20.0,7.0	100	0	0	4
S-InhDecision-Choose	FALSE	25	100	1000	Inhibitor	Alpha,10,20.0,7.0	100	0	0	5
S-InhDecision-DecisionGoDown	FALSE	25	100	1000	Inhibitor	Alpha,10,20.0,7.0	100	0	0	4
S-InhDecision-DecisionGoLeft	FALSE	25	100	1000	Inhibitor	Alpha,10,20.0,7.0	100	0	0	4
* Two types of functions are available :
- Alpha with parameters :	g (max amplitude), PSP duration (in cycle), tau
- Fixed, with parameters :	PSP value, duration (in cycles)
